# Supplementary material for: Dopamine and Risky Decision-Making in Gambling Disorder
Source: eNeuro. 2020 Jun 1;7(3):ENEURO.0461-19.2020. doi: 10.1523/ENEURO.0461-19.2020 (PMC7294471; doi:10.1523/ENEURO.0461-19.2020)
Supplement: Extended Data 1 — JAGS model code of all hierarchical models (DDM0, DDMlin and DDMS) is available as extended data at https://osf.io/wtg89/. Model parameters and the input data structure expected by the model are explained in detail in the header of each code file. Download Extended Data 1, ZIP file. [file enu-eN-NWR-0461-19-s02.zip]

Archive with 7 entries (6 files):
- tolcapone_2conditions_DDM0.txt
- __MACOSX/
- __MACOSX/._tolcapone_2conditions_DDM0.txt
- tolcapone_2conditions_DDMlin.txt
- __MACOSX/._tolcapone_2conditions_DDMlin.txt
- tolcapone_2conditions_DDMS.txt
- __MACOSX/._tolcapone_2conditions_DDMS.txt
