# Supplementary material for: Dopamine and Risky Decision-Making in Gambling Disorder
Source: eNeuro. 2020 Jun 1;7(3):ENEURO.0461-19.2020. doi: 10.1523/ENEURO.0461-19.2020 (PMC7294471; doi:10.1523/ENEURO.0461-19.2020)
Supplement: Extended Data 1 — JAGS model code of all hierarchical models (DDM0, DDMlin and DDMS) is available as extended data at https://osf.io/wtg89/. Model parameters and the input data structure expected by the model are explained in detail in the header of each code file. Download Extended Data 1, ZIP file. [file enu-eN-NWR-0461-19-s02.zip › tolcapone_2conditions_DDM0.txt]

# DDOM0 Model for "Dopamine and risky decision-making in 
# pathological and problem gamblers"
#
# PARAMETERS:
# alpha - boundary separation
# tau - non-decision-time
# beta - bias
# v - drift rate
# alphas - boundary separation (drug effect)
# taus - non-decision-time (drug effect)
# betas - bias (drug effect)
# vs - drift rate (drug effect)
#
# *mu - group level means
# *lambda - group level precisions
#
# DATA STRUCTURE:
# data(:,1): drug condition
# data(:,2): subject
# data(:,3): trial
# data(:,4): resporder
# data(:,5): amount(safe)
# data(:,6): prob(safe)
# data(:,7): amount(risky)
# data(:,8): prob(risky)
# data(:,9): choice (0 safe, 1 risky)
# data(:,10): RT (- safe + risky)
# data(:,11): dummy code drug1
# data(:,12): dummy code drug2

model {

  for (ss in 1:ns) {
   alpha[ss] ~ dnorm(alphamu,alphalambda)T(0,)
   tau[ss] ~ dnorm(taumu,taulambda)T(0,)
   beta[ss] ~ dnorm(betamu,betalambda)T(0.1,0.9)
   v[ss] ~ dnorm(vmu,vlambda)
   alphas[ss] ~ dnorm(alphasmu,alphaslambda)
   taus[ss] ~ dnorm(tausmu,tauslambda)
   betas[ss] ~ dnorm(betasmu,betaslambda)
   vs[ss] ~ dnorm(vsmu,vslambda)
   }

  for (j in 1:nt) {
    thisalpha[j] <- alpha[input[j,2]] + alphas[input[j,2]]*input[j,12]
    thistau[j] <- tau[input[j,2]] + taus[input[j,2]]*input[j,12]
    thisbeta[j] <- beta[input[j,2]]  + betas[input[j,2]]*input[j,12]
    thisv[j] <- v[input[j,2]]  + vs[input[j,2]]*input[j,12]

    input[j,10] ~ dwiener(thisalpha[j],thistau[j],thisbeta[j],thisv[j])
    rtpred[j] ~ dwiener(thisalpha[j],thistau[j],thisbeta[j],thisv[j])
  }

  alphamu ~ dunif(0.01,5)
  taumu ~ dunif(0.1,2)
  betamu ~ dunif(0.1,0.9)
  vmu ~ dunif(-100,100)
  alphasmu ~ dnorm(0,0.5)
  tausmu ~ dnorm(0,0.5)
  betasmu ~ dnorm(0,0.5)
  vsmu ~ dnorm(0,0.5)

  alphalambda ~ dgamma(0.001,0.001)
  taulambda ~ dgamma(0.001,0.001)
  betalambda ~ dgamma(0.001,0.001)
  vlambda ~ dgamma(0.001,0.001)

  alphaslambda ~ dgamma(0.001,0.001)
  betaslambda ~ dgamma(0.001,0.001)
  tauslambda ~ dgamma(0.001,0.001)
  vslambda ~ dgamma(0.001,0.001)

}
