# Supplementary material for: Dopamine and Risky Decision-Making in Gambling Disorder
Source: eNeuro. 2020 Jun 1;7(3):ENEURO.0461-19.2020. doi: 10.1523/ENEURO.0461-19.2020 (PMC7294471; doi:10.1523/ENEURO.0461-19.2020)
Supplement: Extended Data 1 — JAGS model code of all hierarchical models (DDM0, DDMlin and DDMS) is available as extended data at https://osf.io/wtg89/. Model parameters and the input data structure expected by the model are explained in detail in the header of each code file. Download Extended Data 1, ZIP file. [file enu-eN-NWR-0461-19-s02.zip › tolcapone_2conditions_DDMS.txt]

# DDMs Model for "Dopamine and risky decision-making in 
# pathological and problem gamblers"
#
# PARAMETERS:
# alpha - boundary separation
# tau - non-decision-time
# beta - bias
# vcoeff - drift rate coefficient
# vmax - drift rate maximum
# k - hyperbolic discount rate log(k)
# alphas - boundary separation (drug effect)
# taus - non-decision-time (drug effect)
# betas - bias (drug effect)
# vcoeffs - drift rate coefficient (drug effect)
# s - hyperbolic discount rate log(k) (drug effect)
# vmaxs - drift rate maximum (drug effect)
#
# *mu - group level means
# *lambda - group level precisions
#
# DATA STRUCTURE:
# data(:,1): drug condition
# data(:,2): subject
# data(:,3): trial
# data(:,4): resporder
# data(:,5): amount(safe)
# data(:,6): prob(safe)
# data(:,7): amount(risky)
# data(:,8): prob(risky)
# data(:,9): choice (0 safe, 1 risky)
# data(:,10): RT (- safe + risky)
# data(:,11): dummy code drug1
# data(:,12): dummy code drug2

model {

  for (ss in 1:ns) {
   alpha[ss] ~ dnorm(alphamu,alphalambda)T(0,)
   tau[ss] ~ dnorm(taumu,taulambda)T(0,)
   beta[ss] ~ dnorm(betamu,betalambda)T(0.1,0.9)
   vcoeff[ss] ~ dnorm(vcoeffmu,vcoefflambda)
   vmax[ss] ~ dnorm(vmaxmu,vmaxlambda)T(0,)
   alphas[ss] ~ dnorm(alphasmu,alphaslambda)
   taus[ss] ~ dnorm(tausmu,tauslambda)
   betas[ss] ~ dnorm(betasmu,betaslambda)
   vcoeffs[ss] ~ dnorm(vcoeffsmu,vcoeffslambda)
   vmaxs[ss] ~ dnorm(vmaxsmu,vmaxslambda)
   k[ss] ~ dnorm(kmu,klambda)
   s[ss] ~ dnorm(smu,slambda)
   }

  for (j in 1:nt) {
    oag[j] <- (1-input[j,8]) / input[j,8]
    risky[j] <- input[j,7] / (1 + exp(k[input[j,2]] + s[input[j,2]]*input[j,12]) * oag[j])
    safe[j] <- input[j,5]
    thisalpha[j] <- alpha[input[j,2]] + alphas[input[j,2]]*input[j,12]
    thistau[j] <- tau[input[j,2]] + taus[input[j,2]]*input[j,12]
    thisbeta[j] <- beta[input[j,2]]  + betas[input[j,2]]*input[j,12]
    thisvcoeff[j] <- vcoeff[input[j,2]] + vcoeffs[input[j,2]]*input[j,12]
    thisvmax[j] <- vmax[input[j,2]] + vmaxs[input[j,2]]*input[j,12]

    z[j] <-  thisvcoeff[j]*(risky[j]- safe[j])
    v[j] <- 2 * thisvmax[j] / (1 + exp(-z[j])) - thisvmax[j]
    input[j,10] ~ dwiener(thisalpha[j],thistau[j],thisbeta[j],v[j])
    rtpred[j] ~ dwiener(thisalpha[j],thistau[j],thisbeta[j],v[j])
  }

  alphamu ~ dunif(0.01,5)
  taumu ~ dunif(0.1,2)
  betamu ~ dunif(0.1,0.9)
  vcoeffmu ~ dunif(-100,100)
  vmaxmu ~ dunif(0,100)
  alphasmu ~ dnorm(0,0.5)
  tausmu ~ dnorm(0,0.5)
  betasmu ~ dnorm(0,0.5)
  vcoeffsmu ~ dnorm(0,0.5)
  vmaxsmu ~ dnorm(0,0.5)

  kmu ~ dunif(-10,10)
  smu ~ dnorm(0,0.5)
  klambda ~ dgamma(0.001,0.001)
  slambda ~ dgamma(0.001,0.001)

  alphalambda ~ dgamma(0.001,0.001)
  taulambda ~ dgamma(0.001,0.001)
  betalambda ~ dgamma(0.001,0.001)
  vcoefflambda ~ dgamma(0.001,0.001)
  vmaxlambda ~ dgamma(0.001,0.001)
  alphaslambda ~ dgamma(0.001,0.001)
  betaslambda ~ dgamma(0.001,0.001)
  tauslambda ~ dgamma(0.001,0.001)
  vcoeffslambda ~ dgamma(0.001,0.001)
  vmaxslambda ~ dgamma(0.001,0.001)

}
